# Supplementary material for: The departure of sperm whales (Physeter macrocephalus) in response to the declining jumbo squid (Dosidicus gigas) population in the central portion of the Gulf of California
Source: PeerJ. 2024 Oct 8;12:e18117. doi: 10.7717/peerj.18117 (PMC11468805; doi:10.7717/peerj.18117)
Supplement: Supplemental Information 2 [file peerj-12-18117-s002.zip]

Archive with 4 entries (4 files):
- averaged_abundances.txt
- Kino_sperms.inp
- output_best_model_Phi(.) p(.).txt
- sperms_ucare_output.txt
