# Supplementary material for: The departure of sperm whales (Physeter macrocephalus) in response to the declining jumbo squid (Dosidicus gigas) population in the central portion of the Gulf of California
Source: PeerJ. 2024 Oct 8;12:e18117. doi: 10.7717/peerj.18117 (PMC11468805; doi:10.7717/peerj.18117)
Supplement: Supplemental Information 2 [file peerj-12-18117-s002.zip › averaged_abundances.txt]

                        Sperm whales Gulf of California
                       Estimates only for data type POPAN

                     Derived Parameter N Population Size 1
Model                                     Weight    Estimate      Standard Error
---------------------------------------- -------   -------------- --------------
{Phi(.) p(.) pent(t)}                    0.52670   117.5317447    47.4474317    
{Phi(.) p(t) pent(t)}                    0.29706   44.0001950     6.1779040     
{Phi(t) p(.) pent(t)}                    0.17625   101.3739561    30.8768448    
---------------------------------------- -------   -------------- --------------
Weighted Average                                   92.8409093     32.2675205    
Unconditional SE                                                  49.0676164    
95% CI for Weighted Average Estimate is -3.3316189 to 189.0134375
Percent of Variation Attributable to Model Variation is 56.75%


                     Derived Parameter N Population Size 2
Model                                     Weight    Estimate      Standard Error
---------------------------------------- -------   -------------- --------------
{Phi(.) p(.) pent(t)}                    0.52670   169.9132160    65.1766605    
{Phi(.) p(t) pent(t)}                    0.29706   179.8070922    98.2740304    
{Phi(t) p(.) pent(t)}                    0.17625   142.1273695    41.4425585    
---------------------------------------- -------   -------------- --------------
Weighted Average                                   167.9551459    70.8254642    
Unconditional SE                                                  74.6347129    
95% CI for Weighted Average Estimate is 21.6711086 to 314.2391833
Percent of Variation Attributable to Model Variation is 9.95%


                     Derived Parameter N Population Size 3
Model                                     Weight    Estimate      Standard Error
---------------------------------------- -------   -------------- --------------
{Phi(.) p(.) pent(t)}                    0.52670   70.7150702     27.3128763    
{Phi(.) p(t) pent(t)}                    0.29706   97.6730709     16.9812720    
{Phi(t) p(.) pent(t)}                    0.17625   54.0105793     17.0731571    
---------------------------------------- -------   -------------- --------------
Weighted Average                                   75.7790627     22.4390941    
Unconditional SE                                                  27.7374217    
95% CI for Weighted Average Estimate is 21.4137162 to 130.1444093
Percent of Variation Attributable to Model Variation is 34.55%


                     Derived Parameter N Population Size 4
Model                                     Weight    Estimate      Standard Error
---------------------------------------- -------   -------------- --------------
{Phi(.) p(.) pent(t)}                    0.52670   48.3080591     20.8214645    
{Phi(.) p(t) pent(t)}                    0.29706   22.0677881     4.4109951     
{Phi(t) p(.) pent(t)}                    0.17625   47.9758518     15.6921478    
---------------------------------------- -------   -------------- --------------
Weighted Average                                   40.4546381     15.0425931    
Unconditional SE                                                  20.5037228    
95% CI for Weighted Average Estimate is 0.2673414 to 80.6419348
Percent of Variation Attributable to Model Variation is 46.18%


                     Derived Parameter N Population Size 5
Model                                     Weight    Estimate      Standard Error
---------------------------------------- -------   -------------- --------------
{Phi(.) p(.) pent(t)}                    0.52670   81.7687593     33.8916213    
{Phi(.) p(t) pent(t)}                    0.29706   59.9169246     28.7692631    
{Phi(t) p(.) pent(t)}                    0.17625   72.2103939     20.5048724    
---------------------------------------- -------   -------------- --------------
Weighted Average                                   73.5928908     30.0106364    
Unconditional SE                                                  31.8756610    
95% CI for Weighted Average Estimate is 11.1165952 to 136.0691864
Percent of Variation Attributable to Model Variation is 11.36%


                     Derived Parameter N Population Size 6
Model                                     Weight    Estimate      Standard Error
---------------------------------------- -------   -------------- --------------
{Phi(.) p(.) pent(t)}                    0.52670   23.1400097     10.3014936    
{Phi(.) p(t) pent(t)}                    0.29706   15.0946581     5.6819323     
{Phi(t) p(.) pent(t)}                    0.17625   23.0767818     9.5101350     
---------------------------------------- -------   -------------- --------------
Weighted Average                                   20.7389335     8.7897448     
Unconditional SE                                                  9.7410113     
95% CI for Weighted Average Estimate is 1.6465515 to 39.8313156
Percent of Variation Attributable to Model Variation is 18.58%
