# Supplementary material for: The departure of sperm whales (Physeter macrocephalus) in response to the declining jumbo squid (Dosidicus gigas) population in the central portion of the Gulf of California
Source: PeerJ. 2024 Oct 8;12:e18117. doi: 10.7717/peerj.18117 (PMC11468805; doi:10.7717/peerj.18117)
Supplement: Supplemental Information 2 [file peerj-12-18117-s002.zip › Kino_sperms.inp]

100000 1
100000 1
100000 1
100000 1
100000 1
100000 1
100000 1
100000 1
100000 1
100000 1
100000 1
100000 1
100000 1
100000 1
110000 1
110000 1
100000 1
100000 1
100000 1
100000 1
100000 1
100000 1
100000 1
100000 1
100000 1
100000 1
100000 1
100000 1
100000 1
100000 1
100000 1
100000 1
110000 1
100000 1
100000 1
100000 1
100000 1
100000 1
100000 1
100000 1
100000 1
100000 1
100000 1
100000 1
010000 1
010000 1
010000 1
010000 1
010000 1
010000 1
010000 1
010000 1
010000 1
010000 1
010000 1
010000 1
010000 1
010000 1
010000 1
011000 1
010000 1
010000 1
010100 1
010000 1
011100 1
011100 1
010000 1
010100 1
010100 1
010000 1
010000 1
010000 1
010000 1
010000 1
010000 1
010000 1
010000 1
010000 1
010000 1
010000 1
010000 1
010000 1
010000 1
010000 1
010000 1
010000 1
010000 1
010000 1
010000 1
010000 1
010000 1
010000 1
010000 1
010000 1
010000 1
010000 1
010000 1
010000 1
010000 1
010000 1
010000 1
010000 1
010000 1
001000 1
001000 1
001000 1
001000 1
001000 1
001000 1
001000 1
001111 1
001000 1
001000 1
001000 1
001000 1
001100 1
001000 1
001000 1
001000 1
001100 1
001000 1
001000 1
000101 1
000110 1
000100 1
000100 1
000100 1
000110 1
000100 1
000100 1
000100 1
000100 1
000100 1
000100 1
000100 1
000100 1
000011 1
000010 1
000010 1
000010 1
000011 1
000010 1
000011 1
000010 1
000010 1
000010 1
000010 1
000010 1
000010 1
000010 1
000010 1
000010 1
000010 1
000010 1
000010 1
000010 1
000010 1
000010 1
000010 1
000010 1
000010 1
000010 1
000010 1
000010 1
000001 1
000001 1
000001 1
000001 1
000001 1
