# Supplementary material for: The departure of sperm whales (Physeter macrocephalus) in response to the declining jumbo squid (Dosidicus gigas) population in the central portion of the Gulf of California
Source: PeerJ. 2024 Oct 8;12:e18117. doi: 10.7717/peerj.18117 (PMC11468805; doi:10.7717/peerj.18117)
Supplement: Supplemental Information 2 [file peerj-12-18117-s002.zip › output_best_model_Phi(.) p(.).txt]

   Program  MARK  - Survival Rate Estimation with Capture-Recapture Data
   gfortran(dble/PIM2) Vers. 10.0 Aug 2022  12-Nov-2023 22:50:55    Page  001
    
 - - - - - - - - - - - - - - - - - - - - - - - - - - - - - - - - - - - - - -
 
   Welcome to MARK bolan on machine DESKTOP-CA88OLT in subdirectory 
   "C:\Users\bolan\Documents\Hector_Perez_Kino\Kino_sperms_MARK_runs" running file "mrk3601z.tmp".
   This version was compiled by GCC version 11.2.0 using the options: 
     -cpp -iprefix c:\tdm-gcc-64\mingw64\bin\../lib/gcc/x86_64-w64-mingw32/11.2.0/
     -D_MT -D_REENTRANT -U_REENTRANT -D IEEE -D DBLEPRECISION -m64 -mtune=generic
     -march=x86-64 -mthreads -O3 -std=f2018 -fimplicit-none
     -ffpe-summary=invalid,zero,overflow,underflow -fsignaling-nans -ffast-math
     -flto -fall-intrinsics -fopenmp.

   This problem will use 4 of 4 possible threads.
   Static thread allocation is used.
   Schedule kind is omp_sched_dynamic with chunk size 1


  INPUT --- proc title Sperm whales Gulf of California;

   CPU Time for the last procedure was 0.01 seconds.     


  INPUT --- proc chmatrix occasions=6 groups=1 etype=POPAN mixtures=1 
  INPUT --- Nodes=101 NoHist hist=300;

  INPUT ---    glabel(1)=Group 1;

  INPUT ---    time interval 1 1 1 1 1;

   * *  WARNING  * *   At least a pair of the encounter histories are duplicates. 

      Number of unique encounter histories read was 15.

      Number of individual covariates read was 0.
      Time interval lengths are all equal to 1.

      Data type number is 19
      Data type is POPAN

   CPU Time for the last procedure was 0.02 seconds.     

  Program  MARK  - Survival Rate Estimation with Capture-Recapture Data
   gfortran(dble/PIM2) Vers. 10.0 Aug 2022  12-Nov-2023 22:50:55    Page  002
   Sperm whales Gulf of California
 - - - - - - - - - - - - - - - - - - - - - - - - - - - - - - - - - - - - - -
 


  INPUT --- proc estimate link=Parm-Specific varest=2ndPart  pentfirst ;


  INPUT --- model={Phi(.) p(.) pent(t)};
  INPUT ---    group=1 Phi rows=1 cols=5 Square Constant=1;

  INPUT ---    group=1 p rows=1 cols=6 Square Constant=2;

  INPUT ---    group=1 pent rows=1 cols=5 Square Time=3;

  INPUT ---    group=1 N rows=1 cols=1 Square Constant=8;

  INPUT ---    design matrix constraints=8 covariates=8 identity;

  INPUT ---    links=8;

  INPUT ---    Logit;

  INPUT ---    Logit;

  INPUT ---    MLogit(1);

  INPUT ---    MLogit(1);

  INPUT ---    MLogit(1);

  INPUT ---    MLogit(1);

  INPUT ---    MLogit(1);

  INPUT ---    Log;
  INPUT ---       blabel(1)=Phi;
  INPUT ---       blabel(2)=p;
  INPUT ---       blabel(3)=pent;
  INPUT ---       blabel(4)=pent;
  INPUT ---       blabel(5)=pent;
  INPUT ---       blabel(6)=pent;
  INPUT ---       blabel(7)=pent;
  INPUT ---       blabel(8)=N;
  INPUT ---       rlabel(1)=Phi;
  INPUT ---       rlabel(2)=p;
  INPUT ---       rlabel(3)=pent;

  Program  MARK  - Survival Rate Estimation with Capture-Recapture Data
   gfortran(dble/PIM2) Vers. 10.0 Aug 2022  12-Nov-2023 22:50:55    Page  003
   Sperm whales Gulf of California
 - - - - - - - - - - - - - - - - - - - - - - - - - - - - - - - - - - - - - -
 
  INPUT ---       rlabel(4)=pent;
  INPUT ---       rlabel(5)=pent;
  INPUT ---       rlabel(6)=pent;
  INPUT ---       rlabel(7)=pent;
  INPUT ---       rlabel(8)=N;
  INPUT ---       dlabel(1)=Occ 1 B*;
  INPUT ---       dlabel(2)=Occ 2 B*;
  INPUT ---       dlabel(3)=Occ 3 B*;
  INPUT ---       dlabel(4)=Occ 4 B*;
  INPUT ---       dlabel(5)=Occ 5 B*;
  INPUT ---       dlabel(6)=Occ 1 B;
  INPUT ---       dlabel(7)=Occ 2 B;
  INPUT ---       dlabel(8)=Occ 3 B;
  INPUT ---       dlabel(9)=Occ 4 B;
  INPUT ---       dlabel(10)=Occ 5 B;
  INPUT ---       dlabel(11)=Occ 1 N;
  INPUT ---       dlabel(12)=Occ 2 N;
  INPUT ---       dlabel(13)=Occ 3 N;
  INPUT ---       dlabel(14)=Occ 4 N;
  INPUT ---       dlabel(15)=Occ 5 N;
  INPUT ---       dlabel(16)=Occ 6 N;
  INPUT ---       dlabel(17)=N*;

 Link Function Used is PARM-SPECIFIC

 Variance Estimation Procedure Used is 2ndPart 

 M(t+1):
     169

 Group 1 = Group 1

 U(t)+UL(t):
      44   59   19   14   28    5

 U(t):
      44   59   19   14   28    5

 UL(t):
       0    0    0    0    0    0

 Not Released(t):
       0    0    0    0    0    0


 -2logL(saturated) = 661.93442     
 Effective Sample Size = 191

 Number of function evaluations was 43 for 8 parameters.
 CPU Time for numerical optimization was 0.09 seconds.     
 -2logL {Phi(.) p(.) pent(t)} = 183.71508     
 Penalty {Phi(.) p(.) pent(t)} = 0.0000000     
 Gradient {Phi(.) p(.) pent(t)}:
 -0.15703924E-04 -0.20135169E-04   0.0000000      0.23234838E-04  0.12625668E-04
 -0.19767762E-04   0.0000000      0.19297446E-04
 Maximum ABS(G) {Phi(.) p(.) pent(t)} = 0.2323484E-04 
 CPU Time to compute VC matrix was 0.02 seconds.     
 S Vector {Phi(.) p(.) pent(t)}:
   200.6806      35.33493      23.92804      14.06085      6.543081    
   4.658411      1.413555     0.6214357E-03
 CPU Time to invert VC matrix was 0.01 seconds.     
 Ratio Threshold = 50.000000       Max Gap (7/8) = 2274.6597       Next Max Gap (1/2) = 5.6793815     
 Gap Method for Num. of Estimated Parameters {Phi(.) p(.) pent(t)} = 7          
 Threshold {Phi(.) p(.) pent(t)} = 0.4646968E-04           
 Numerical Threshold Method for Num. of Estimated Parameters {Phi(.) p(.) pent(t)} = 8          
 Number of Estimated Parameters {Phi(.) p(.) pent(t)} = 8          

  Program  MARK  - Survival Rate Estimation with Capture-Recapture Data
   gfortran(dble/PIM2) Vers. 10.0 Aug 2022  12-Nov-2023 22:50:55    Page  004
   Sperm whales Gulf of California
 - - - - - - - - - - - - - - - - - - - - - - - - - - - - - - - - - - - - - -
 

   * *  WARNING  * *   Number of parameters estimated from gap method (=7) and threshold method (=8) differ.  Inspect full output. 
 Ratios of S Vector {Phi(.) p(.) pent(t)}:
   1/2    5.679382       2/3    1.476717       3/4    1.701748       4/5    2.148965       5/6    1.404574    
   6/7    3.295529       7/8    2274.660    
 DEVIANCE {Phi(.) p(.) pent(t)} = -478.21934              
 DEVIANCE Degrees of Freedom {Phi(.) p(.) pent(t)} = 7          
 c-hat {Phi(.) p(.) pent(t)} = -68.317049              
 AIC {Phi(.) p(.) pent(t)} = 199.71508               
 AICc {Phi(.) p(.) pent(t)} = 200.50629               
 BIC {Phi(.) p(.) pent(t)} = 225.73327               
 Pearson Chisquare {Phi(.) p(.) pent(t)} = 61.493841               
 Possible Encounter Histories {Phi(.) p(.) pent(t)} = 63          
 Pearson Chisquare df {Phi(.) p(.) pent(t)} = 54          
 Pearson chat {Phi(.) p(.) pent(t)} = 1.1387748               
 Sum(Observed/Expected) {Phi(.) p(.) pent(t)} = 66.900938               
 s-bar {Phi(.) p(.) pent(t)} = 0.0629184               
 Fletcher chat {Phi(.) p(.) pent(t)} = 1.0713662               


             PARM-SPECIFIC Link Function Parameters of {Phi(.) p(.) pent(t)}
                                                              95% Confidence Interval
    Parameter                  Beta         Standard Error     Lower           Upper
 -------------------------  --------------  --------------  --------------  --------------
    1:Phi                   -0.9433091       0.3897424      -1.7072042      -0.1794140    
    2:p                     -0.5156355       0.6031446      -1.6977989       0.6665278    
    3:pent                   0.1531047       0.2404509      -0.3181790       0.6243883    
    4:pent                  -1.6268810       0.7973612      -3.1897091      -0.0640530    
    5:pent                  -1.4171060       0.4168250      -2.2340829      -0.6001291    
    6:pent                  -0.5438054       0.2616526      -1.0566445      -0.0309663    
    7:pent                  -6.2550207       40.108148      -84.866991       72.356950    
    8:N                      5.3257237       0.5319766       4.2830496       6.3683979    


                    Real Function Parameters of {Phi(.) p(.) pent(t)}
                                                               95% Confidence Interval
     Parameter                Estimate       Standard Error     Lower           Upper
 --------------------------  --------------  --------------  --------------  --------------
     1:Phi                    0.2802324       0.0786119       0.1535267       0.4552664                          
     2:p                      0.3738734       0.1411914       0.1547530       0.6607253                          
     3:pent                   0.3657040       0.0488103       0.2762545       0.4654886                          
     4:pent                   0.0616725       0.0437092       0.0147352       0.2241147                          
     5:pent                   0.0760669       0.0268995       0.0374275       0.1484450                          
     6:pent                   0.1821652       0.0366650       0.1208811       0.2651482                          
     7:pent                   0.6027209E-03   0.0241309       0.4786528E-37   1.0000000                          
     8:N                      374.55707       109.35155       246.26895       715.83944                          


                     Estimates of Derived Parameters
        Gross Birth+Immigration Estimates of {Phi(.) p(.) pent(t)}
                                                95% Confidence Interval
 Grp. Occ.     B*-hat        Standard Error      Lower           Upper
 ---- ----   --------------  --------------  --------------  --------------
   1     1    242.09674       66.471450       142.72743       410.64869    
   1     2    40.827330       26.072727       12.975395       128.46398    
   1     3    50.356451       20.085119       23.713226       106.93493    
   1     4    120.59373       39.258211       64.739111       224.63775    
   1     5    0.3990024       15.933774       0.0019468       81.777748    

         Net Birth+Immigration Estimates of {Phi(.) p(.) pent(t)}
                                                95% Confidence Interval
 Grp. Occ.     B-hat         Standard Error      Lower           Upper
 ---- ----   --------------  --------------  --------------  --------------
   1     1    136.97701       46.767244       71.448826       262.60336    
   1     2    23.099880       13.478652       7.9953386       66.739446    
   1     3    28.491405       12.203853       12.745311       63.690888    
   1     4    68.231275       26.671006       32.584081       142.87673    
   1     5    0.2257534       8.9983476       0.0011030       46.206838    

              Population Estimates of {Phi(.) p(.) pent(t)}
                                                95% Confidence Interval
 Grp. Occ.     N-hat         Standard Error      Lower           Upper
 ---- ----   --------------  --------------  --------------  --------------

  Program  MARK  - Survival Rate Estimation with Capture-Recapture Data
   gfortran(dble/PIM2) Vers. 10.0 Aug 2022  12-Nov-2023 22:50:55    Page  005
   Sperm whales Gulf of California
 - - - - - - - - - - - - - - - - - - - - - - - - - - - - - - - - - - - - - -
 
   1     1    117.53174       47.447432       54.878923       251.71250    
   1     2    169.91322       65.176660       82.195794       351.24061    
   1     3    70.715070       27.312876       34.048623       146.86706    
   1     4    48.308059       20.821465       21.510281       108.49085    
   1     5    81.768759       33.891621       37.468064       178.44877    
   1     6    23.140010       10.301494       10.055696       53.249428    

           Gross Population Estimates of {Phi(.) p(.) pent(t)}
                                                95% Confidence Interval
 Grp. Occ.     N*-hat        Standard Error      Lower           Upper
 ---- ----   --------------  --------------  --------------  --------------
   1     0    571.80500       128.22166       370.43083       882.65051    

 Attempted ordering of parameters by estimatibility:
  2 3 1 6 5 8 4 7
 Beta number 7 is a singular value.

   CPU Time for the last procedure was 0.14 seconds.     


  INPUT --- proc stop;

     CPU Time in minutes for this job was 0.00

     Time Start = 22:50:55.144   Time End = 22:50:55.367

     Wall Clock Time in minutes for this job was 0.00


          E X E C U T I O N   S U C C E S S F U L 
