# Supplementary material for: The departure of sperm whales (Physeter macrocephalus) in response to the declining jumbo squid (Dosidicus gigas) population in the central portion of the Gulf of California
Source: PeerJ. 2024 Oct 8;12:e18117. doi: 10.7717/peerj.18117 (PMC11468805; doi:10.7717/peerj.18117)
Supplement: Supplemental Information 2 [file peerj-12-18117-s002.zip › sperms_ucare_output.txt]

 %%%%%%%%%%%  U-CARE V3.3 , 09/09/2020 %%%%%%%%%%%%%%%%
Global TEST, number of groups =1
df =5
Quadratic Chi2 =3.3347
    ->P-level=0.64854
N(0,1) statistic for transient(>0) =1.252
    ->P-level, two-sided test =0.21057
    ->P-level, one-sided test for transience =0.10529
N(0,1) signed statistic for trap-dependence =NaN
    ->P-level, two-sided test =NaN
TEST3.SR, group =1
component df     z       LOR     S.E.LOR    chi2      G2      Phi2P      Phi2F      Phi2-corrected
2         1    0.00      0.16      1.57      0.00      0.00    0.34      1.19      0.59
3         1    1.57      2.06      1.19      2.46      2.46    3.82      2.67      2.43
4         1    0.00      -0.42       1.08       0.00       0.00    0.27      0.38      0.29
5         1    0.94      1.48      1.18      0.88      0.88    1.23      0.03      0.77
component df  low nrs   P(chi2) P(Cochran)  P(G2)
2         1    1.00      1.00      1.00      1.00
3         1    1.00      0.12      0.11      0.12
4         1    1.00      1.00      1.00      1.00
5         1    1.00      0.35      0.42      0.35
==== N(0,1) statistic for transience (>0): z=1.252
P-level, two-sided test =0.21057
P-level, one-sided test for transience =0.10529
Log-Odds-Ratio (LOR) =1.6393
==== N(0,1) standardized LOR statistic for transience (>0): zlor =1.2924
P-level, two-sided test =0.19621
P-level, one-sided test for transience =0.098107
==== Overall test with df =4
Quadratic Chi2 =3.3347-    -P-level =0.50346
G2 =3.3347-    -P-level =0.50346
--------------  corrected overdispersions : Afroz et al. Biometrics 2019 -----------------
Phi2P =1.4157
Phi2F =1.0653
Phi2-corrected =1.2046
*******************************************
TEST3.SM, group =1
component df  chi2      G2      Phi2P      Phi2F      Phi2-corrected
2         0    0.00      0.00    0.00      0.00      0.00
3         0    0.00      0.00    0.00      0.00      0.00
4         1    0.00      0.00    0.44      0.89      0.57
component df  low nrs  P(chi2)    P(G2)  P(chi2P)  P(chi2F)  P(chi2-corrected)
2         0    0.00      0.00      0.00
3         0    0.00      0.00      0.00
4         1    3.00      1.00      1.00
============================================
Overall test with df =1
Quadratic Chi2=0-    -P-level=1
G2=0-    -P-level=1
--------------  corrected overdispersion : Afroz et al. Biometrics 2019 -----------------
Chi2P =0.44444
Chi2F =0.88889
Chi2-corrected =0.57143
*******************************************
TEST2.CT, group =1
component df     z       LOR     S.E.LOR    chi2      G2      Phi2P      Phi2F      Phi2-corrected
2         0    0.00      0.00      0.00      0.00      0.00    0.00      0.00      0.00
3         0    0.00      0.00      0.00      0.00      0.00    0.00      0.00      0.00
4         0    0.00      0.00      0.00      0.00      0.00    0.00      0.00      0.00
component df  low nrs   P(chi2) P(Cochran)  P(G2)
2         0    0.00      0.00      0.00      0.00
3         0    0.00      0.00      0.00      0.00
4         0    0.00      0.00      0.00      0.00
*******************************************
TEST2.CL, group=1
component df  chi2      G2      Phi2P      Phi2F      Phi2-corrected
2         0    0.00      0.00    0.00      0.00      0.00
3         0    0.00      0.00    0.00      0.00      0.00
component df  low nrs  P(chi2)    P(G2)
2         0    0.00      0.00      0.00
3         0    0.00      0.00      0.00
*******************************************
